# Supplementary material for: Spatial Distribution of Macrophage and Lymphocyte Subtypes within Tumor Microenvironment to Predict Recurrence of Non-Muscle-Invasive Papillary Urothelial Carcinoma after BCG Immunotherapy
Source: Int J Mol Sci. 2024 Apr 27;25(9):4776. doi: 10.3390/ijms25094776 (PMC11084693; doi:10.3390/ijms25094776)
Supplement: Supplementary file 1 [file ijms-25-04776-s001.zip]

Archive with 1 entries (1 files):
- ijms-2960023-supplementary.pdf
